# Supplementary material for: Direct observation of a few-photon phase shift induced by a single quantum emitter in a waveguide
Source: Nat Commun. 2024 Aug 31;15:7583. doi: 10.1038/s41467-024-51805-9 (PMC11365957; doi:10.1038/s41467-024-51805-9)
Supplement: Supplementary file 3 — Source Data [file 41467_2024_51805_MOESM3_ESM.zip]

Archive with 8 entries (6 files):
- Data_file/Figure 1 and 2/
- Data_file/Figure 1 and 2/DataFig1and2.csv
- Data_file/Figure 3/
- Data_file/Figure 3/data_3a_1.csv
- Data_file/Figure 3/data_3a_2.csv
- Data_file/Figure 3/data_3a_3.csv
- Data_file/Figure 3/data_3a_4.csv
- Data_file/Figure 3/data_3b.csv
