# Supplementary material for: Direct observation of a few-photon phase shift induced by a single quantum emitter in a waveguide
Source: Nat Commun. 2024 Aug 31;15:7583. doi: 10.1038/s41467-024-51805-9 (PMC11365957; doi:10.1038/s41467-024-51805-9)
Supplement: Supplementary file 3 — Source Data [file 41467_2024_51805_MOESM3_ESM.zip › Data_file/Figure 1 and 2/DataFig1and2.csv]

DataFig2
Frequency [THz]	Counts on	Counts Off
318.549994536194	4856	4856
318.549991811663	6915	6915
318.5500057689	8044	8044
318.550010794575	8094	8094
318.550026349152	8183	8183
318.550026478253	8406	8406
318.550025946572	7777	7777
318.550042062394	5561	5561
318.550041317276	3569	3569
318.550056656859	3119	3119
318.550056295296	2419	2419
318.550069527812	787	787
318.550069168684	933	933
318.550083213099	1231	1231
318.550083451143	3815	3815
318.550098286307	3123	3123
318.55009792013	5677	5677
318.550104289798	5458	5458
318.550123328115	5172	5172
318.550122913074	4854	4854
318.550133442207	4531	4531
318.550134081236	3376	3376
318.550147843652	3144	3144
318.55014841012	1670	1670
318.550162964167	1565	1565
318.550163122882	584	584
318.550176586507	528	528
318.550176705559	592	592
318.550189244707	484	484
318.550189863027	1634	1634
318.550203521062	1680	1680
318.550204072836	2684	2684
318.550218048686	3218	3218
318.55021835277	3807	3807
318.550232010446	4206	4206
318.550232956694	4153	4153
318.550245761073	4016	4016
318.550246528264	2979	2979
318.550260548065	2774	2774
318.550261190428	1532	1532
318.550274323144	1409	1409
318.550275480059	521	521
318.550288554604	498	498
318.550289800424	814	814
318.550301546287	768	768
318.55030221456	2215	2215
318.550318141827	2317	2317
318.550319349479	2678	2678
318.550320736666	4571	4571
318.550340362161	4982	4982
318.550341615474	5405	5405
318.550342807886	4976	4976
318.550358483719	4586	4586
318.550359918455	2648	2648
318.550372458708	2585	2585
318.550372753193	1771	1771
318.55037763377	2199	2199
318.550394725624	457	457
318.550395807302	915	915
318.550408663123	849	849
318.550409981421	3043	3043
318.550421214386	1706	1706
318.550422589383	4684	4684
318.550436169295	3775	3775
318.550436630338	5114	5114
318.550449576698	4860	4860
318.550450483857	4781	4781
318.550465331088	4638	4638
318.550465912099	2121	2121
318.550477481383	3385	3385
318.550478178006	2701	2701
318.550483219367	503	503
318.550494318617	1286	1286
318.550495322325	502	502
318.550508611777	485	485
318.550509528322	1199	1199
318.550523780316	1330	1330
318.550524622644	3224	3224
318.550541143593	3356	3356
318.550543827681	4579	4579
318.550544610891	5219	5219
318.550561768555	5017	5017
318.550563084676	4165	4165
318.550575754762	3964	3964
318.550576715528	2306	2306
318.550589619436	2182	2182
318.550590721033	818	818
318.550603567316	649	649
318.550604686398	533	533
318.550617765457	601	601
318.550619768885	1574	1574
318.550631779384	1216	1216
318.550635711094	1639	1639
318.550636898369	3598	3598
318.550653426161	3726	3726
318.550655140721	3850	3850
318.550656490852	4156	4156
318.550674230063	4257	4257
318.550675522813	3126	3126
318.550688013182	3027	3027
318.55068994787	1535	1535
318.550701597879	1518	1518
318.550702366759	503	503
318.550718454106	455	455
318.550720409953	405	405
318.550722116841	637	637
318.550735901798	1258	1258
318.550737271954	2197	2197
318.550749833507	2765	2765
318.550750861231	3994	3994
318.550764907944	4401	4401
318.550765999013	4509	4509
318.550778762362	4437	4437
318.55077999012	3736	3736
318.55079248531	3552	3552
318.550793811102	2048	2048
318.55080629898	1794	1794
318.550807750518	560	560
318.550820293932	519	519
318.550821279202	611	611
318.550835318582	688	688
318.550836505151	1174	1174
318.550848018862	1989	1989
318.550850076583	3572	3572
318.55086298557	3797	3797
318.550863746706	4724	4724
318.550877023375	4847	4847
318.550878678117	4791	4791
318.550890964081	4685	4685
318.55089241217	3590	3590
318.550905651273	3453	3453
318.550907294119	3164	3164
318.550908844786	884	884
318.55092554198	721	721
318.550926940309	504	504
318.550939385648	609	609
318.550942273544	757	757
318.550943872595	2417	2417
318.550963120178	2839	2839
318.550965456387	3024	3024
318.550966923494	3866	3866
318.550983742179	4323	4323
318.550985603253	4426	4426
318.550988367147	4413	4413
318.551003513394	4159	4159
318.551004344847	3592	3592
318.551016732566	2565	2565
318.55101789579	1729	1729
318.551030587526	932	932
318.551031558597	468	468
318.55104522574	510	510
318.551046374134	529	529
318.551058251436	1510	1510
318.551060149349	3235	3235
318.551072261852	3161	3161
318.551073856429	4266	4266
318.551086850029	4405	4405
318.551088348433	4754	4754
318.551100795637	4623	4623
318.551102391971	3797	3797
318.551114280031	3493	3493
318.551115946199	2197	2197
318.551129171258	2086	2086
318.551130899024	1806	1806
318.551131928261	472	472
318.551149450384	484	484
318.55115171257	611	611
318.5511637371	916	916
318.551165502309	2110	2110
318.551178506291	2712	2712
318.551179783647	3104	3104
318.551191448428	4163	4163
318.551192788206	4795	4795
318.551205309833	4684	4684
318.551207137884	4055	4055
318.551220315246	3699	3699
318.551221494741	2441	2441
318.551233696883	2061	2061
318.551235357563	1770	1770
318.551247590287	817	817
318.55124936534	447	447
318.551262763517	449	449
318.551264934348	619	619
318.551266589898	1948	1948
318.5512830539	2208	2208
318.551284341389	3631	3631
318.551297700079	3787	3787
318.551298916261	3813	3813
318.551300430372	4367	4367
318.551318092579	4185	4185
318.551320035199	4210	4210
318.551321569259	2737	2737
318.551339976982	2354	2354
318.551341258758	2227	2227
318.55134343984	686	686
318.551359797774	612	612
318.551361856995	495	495
318.551374120837	585	585
318.551375386117	1551	1551
318.55138818764	1871	1871
318.551389607039	2899	2899
318.551402143328	3431	3431
318.551403423017	4530	4530
318.551416450746	4490	4490
318.551418489018	4549	4549
318.551419778137	4357	4357
318.551437199183	3727	3727
318.551438815415	3300	3300
318.551440589262	1450	1450
318.551458070655	1164	1164
318.551461931847	809	809
318.551464839855	453	453
318.551478731807	436	436
318.551479969003	1057	1057
318.551495038311	1266	1266
318.551497245773	2014	2014
318.551500227854	3473	3473
318.551513477792	3568	3568
318.551514784126	4386	4386
318.551527950218	4403	4403
318.551529742321	4023	4023
318.551541655703	4016	4016
318.551543635989	3243	3243
318.551555837866	2633	2633
318.551557840725	1310	1310
318.551569307114	1142	1142
318.55157073919	444	444
318.55158439514	455	455
318.551586446852	470	470
318.551587724522	1259	1259
318.551605215829	2545	2545
318.551607373501	2529	2529
318.551609247314	4910	4910
318.551626825602	4990	4990
318.55162892356	5138	5138
318.551629691809	5255	5255
318.551646459009	4714	4714
318.551649361919	4744	4744
318.551650238782	3853	3853
318.551668619084	2349	2349
318.551670436889	2168	2168
318.55167228566	514	514
318.551689366014	486	486
318.551690811142	934	934
318.551703540504	1139	1139
318.55170604373	1390	1390
318.551707106201	3101	3101
318.551722457521	3283	3283
318.551724446774	4508	4508
318.551741560423	4636	4636
318.551742756119	4480	4480
318.551744032718	4403	4403
318.551759229642	3937	3937
318.551760798679	3930	3930
318.55176258402	1960	1960
318.551779423377	1856	1856
318.551780370719	640	640
318.551795151385	529	529
318.551796898987	620	620
318.551798156129	1359	1359
318.551813625303	1694	1694
318.551815899506	3962	3962
318.551829496907	4405	4405
318.551831281506	5079	5079
318.551842964517	5585	5585
318.551845044655	5681	5681
318.551846512361	5655	5655
318.551863342857	5093	5093
318.551865658077	4667	4667
318.551879132164	2944	2944
318.551879530022	2712	2712
318.551881837382	1347	1347
318.551898390457	779	779
318.551900677681	456	456
318.551914184411	558	558
318.551915765574	590	590
318.551917264519	2195	2195
318.551934955711	2372	2372
318.551936247304	2894	2894
318.551937701426	4602	4602
318.551950544635	4580	4580
318.551952342609	4687	4687
318.551968910417	4266	4266
318.551971291772	4106	4106
318.551973004206	2114	2114
318.551989839569	1903	1903
318.55199210553	1696	1696
318.552004513138	574	574
318.552006004104	509	509
318.552008706182	1003	1003
318.552024428852	1107	1107
318.552026751329	2741	2741
318.55203944841	3049	3049
318.552041287524	3158	3158
318.552043349148	4816	4816
318.552062080721	4967	4967
318.55206315359	5014	5014
318.552065008274	4775	4775
318.552082258037	4314	4314
318.552083758094	4213	4213
318.552085675942	2089	2089
318.552101752168	1783	1783
318.552103843217	1646	1646
318.552105470258	1273	1273
318.552122343094	566	566
318.552124795176	1458	1458
318.552137256997	1864	1864
318.552139637866	2144	2144
318.552141756532	4286	4286
318.552156325038	4783	4783
318.552158058936	5786	5786
318.552172817683	5986	5986
318.552174665063	5820	5820
318.552175465391	4249	4249
318.552195153156	3821	3821
318.552196477886	3489	3489
318.55219798337	2224	2224
318.552214889261	935	935
318.55221684478	752	752
318.552218598761	647	647
318.552233865966	731	731
318.55223601598	2051	2051
318.552249586965	2279	2279
318.552252111112	2549	2549
318.552254068469	3046	3046
318.552269198227	4674	4674
318.552271726949	5328	5328
318.5522838031	5508	5508
318.552285880274	5546	5546
318.552288406124	3767	3767
318.552305100633	3594	3594
318.55230726568	3181	3181
318.552310048312	1091	1091
318.552326639357	840	840
318.552328075329	717	717
318.552330549558	1304	1304
318.55234828639	1582	1582
318.552349816703	1989	1989
318.552351494572	4444	4444
318.552368257866	4685	4685
318.552369880436	6341	6341
318.552383154513	6601	6601
318.552386624259	6540	6540
318.552388081611	6226	6226
318.55240254285	5882	5882
318.552403762678	3799	3799
318.552417735909	3209	3209
318.552420246889	2932	2932
318.552421965442	1713	1713
318.5524384459	651	651
318.552441043924	543	543
318.55244241794	642	642
318.552457905372	1646	1646
318.552460276869	3968	3968
318.552473597341	4250	4250
318.552475466473	4590	4590
318.552477577633	6203	6203
318.55249310721	6198	6198
318.552495223139	5831	5831
318.552507456048	5659	5659
318.552510337782	3834	3834
318.552523035905	3272	3272
318.552524109813	2797	2797
318.552537311678	1075	1075
318.552538884452	1008	1008
318.552540688915	498	498
318.552556103512	662	662
318.552557262445	1812	1812
318.552571205337	2143	2143
318.552573134374	4076	4076
318.552586415421	4387	4387
318.552588334218	4985	4985
318.552590880018	5927	5927
318.5526048521	6099	6099
318.552606225627	5343	5343
318.552620894738	5441	5441
318.55262233681	5051	5051
318.552624113366	2456	2456
318.552642316549	2155	2155
318.55264408448	1833	1833
318.552645547644	540	540
318.552661701798	524	524
318.5526634887	612	612
318.552674391813	1970	1970
318.552678379625	2530	2530
318.552679669507	3482	3482
318.552697178784	5677	5677
318.552698025341	6666	6666
318.552711567108	6782	6782
318.552713686427	6477	6477
318.552715597829	5570	5570
318.552730996696	5272	5272
318.552733141986	3490	3490
318.552746051998	2501	2501
318.55274787804	1044	1044
318.552759578269	787	787
318.552761798423	503	503
318.552773570056	658	658
318.552775030966	1529	1529
318.552788349092	1887	1887
318.552790478295	2273	2273
318.552791694452	4501	4501
318.552810743288	4848	4848
318.552812251404	4922	4922
318.552814252472	5079	5079
318.552828725384	5056	5056
318.552831152448	3933	3933
318.552845833051	3188	3188
318.552847654877	2999	2999
318.552848995062	968	968
318.552864515525	932	932
318.552866390614	600	600
318.552878974178	607	607
318.552882607144	722	722
318.55288392161	2346	2346
318.55289995141	2841	2841
318.552901420694	4549	4549
318.552913697553	5922	5922
318.552915491961	6838	6838
318.552928035506	6389	6389
318.552930723594	6164	6164
318.552931850878	4598	4598
318.552949093021	4120	4120
318.552950513896	1917	1917
318.55296308926	1765	1765
318.552966283554	1359	1359
318.552967983052	493	493
318.552983499096	529	529
318.552986412277	618	618
318.552988035948	1949	1949
318.553005314062	2406	2406
318.553006649973	2583	2583
318.553009032021	4632	4632
318.553026197432	4717	4717
318.553028467448	4650	4650
318.553029814637	4290	4290
318.553048540937	3987	3987
318.553050365871	3802	3802
318.553053096881	2041	2041
318.5530670575	1927	1927
318.55307049159	1573	1573
318.553082195636	575	575
318.553083550122	585	585
318.553096411441	683	683
318.553098016556	822	822
318.553100329664	2183	2183
318.553116798282	2882	2882
318.553118243654	3176	3176
318.553120869679	4571	4571
318.55313839083	4787	4787
318.55314066061	4728	4728
318.553142215747	4002	4002
318.553160064172	3532	3532
318.553162549345	3554	3554
318.553163943909	1411	1411
318.553181255076	1144	1144
318.553182783266	1046	1046
318.553185524229	758	758
318.553201206685	545	545
318.553203022132	1602	1602
318.553215670915	1872	1872
318.553218042149	2279	2279
318.553219180108	4558	4558
318.553237489733	4537	4537
318.553239707959	4896	4896
318.553241820223	5070	5070
318.553257375555	4789	4789
318.553259103507	4343	4343
318.553260780593	2379	2379
318.553278322664	1945	1945
318.553279666637	1720	1720
318.553282299475	788	788
318.553299933856	421	421
318.553301673557	472	472
318.55330521319	1494	1494
318.553319725891	1607	1607
318.553321570387	3447	3447
318.553335049331	3590	3590
318.553336797162	3918	3918
318.553338275023	5013	5013
318.553355203655	4937	4937
318.553357235766	4803	4803
318.553358865591	4339	4339
318.553376184619	3173	3173
318.553378492593	3006	3006
318.553380505281	1690	1690
318.55339720255	829	829
318.553399025678	657	657
318.55340116771	750	750
318.553418360607	981	981
318.55342073807	1112	1112
318.553422969984	3126	3126
318.553440188015	3255	3255
318.553441834593	3621	3621
318.553442887022	4577	4577
318.55346113023	4833	4833
318.553463784918	4711	4711
318.553465484713	3867	3867
318.553481165769	3315	3315
318.553483812639	2918	2918
318.55348571035	1188	1188
318.553500881466	990	990
318.55350348098	395	395
318.553516849539	456	456
318.553518339893	504	504
318.553520421365	1775	1775
318.553537499172	2052	2052
318.553539847278	2178	2178
318.553542201112	4282	4282
318.553558427912	4459	4459
318.553561428105	4518	4518
318.553562722419	4572	4572
318.553580355477	4482	4482
318.553582044108	4482	4482
318.553584055705	2493	2493
318.553601971522	2180	2180
318.55360416196	1576	1576
318.553606504927	857	857
318.553622318246	452	452
318.553624632287	425	425
318.553626660015	693	693
318.553642053808	1686	1686
318.553645659597	2658	2658
318.553648973618	3828	3828
318.553662929502	4189	4189
318.553663610992	4373	4373
318.553677919484	4782	4782
318.553678987914	5002	5002
318.553690516302	4284	4284
318.553692852717	2956	2956
318.553704256765	2640	2640
318.553706249511	1114	1114
318.553719754787	933	933
318.553721659169	899	899
318.553722962227	599	599
318.553739134488	754	754
318.553741139295	2052	2052
318.553755509973	2317	2317
318.553757987231	2593	2593
318.553760798094	4541	4541
318.553777040276	4288	4288
318.553778599601	4547	4547
318.553780038348	4672	4672
318.553795373499	4620	4620
318.55379713751	3436	3436
318.553809847917	3158	3158
318.553811648189	2446	2446
318.553824637126	1086	1086
318.553826432603	980	980
318.5538276874	581	581
318.5538452779	695	695
318.553847134972	1845	1845
318.553859420986	2083	2083
318.553861304414	2335	2335
318.553862398188	4252	4252
318.553880257986	4293	4293
318.553882021277	4454	4454
318.553883809971	4815	4815
318.553901459932	4637	4637
318.553903656293	4499	4499
318.553919865979	2949	2949
318.553923186848	2499	2499
318.553924514585	2234	2234
318.553926729379	574	574
318.553942612741	555	555
318.553945383528	448	448
318.553947117057	1251	1251
318.553963628683	1561	1561
318.553965672485	1755	1755
318.553967604965	3243	3243
318.55398472325	4094	4094
318.553987617354	4283	4283
318.553989626517	4840	4840
318.554005551141	4917	4917
318.554007144152	4078	4078
318.554019998435	3685	3685
318.5540220759	3313	3313
318.554024320463	2418	2418
318.554040743427	1207	1207
318.554042630799	470	470
318.55405530381	496	496
318.554056931052	447	447
318.554058131396	1918	1918
318.554076155236	2290	2290
318.554078763568	2432	2432
318.554080497859	4526	4526
318.554099382138	4689	4689
318.554102215125	4710	4710
318.554104053756	4413	4413
318.554118443842	4365	4365
318.554121509782	4182	4182
318.554138525445	1917	1917
318.554143163963	1498	1498
318.554145059785	1268	1268
318.554147757891	452	452
318.55416221053	505	505
318.554164637463	550	550
318.554166328045	1214	1214
318.554180795611	1908	1908
318.554193374846	3628	3628
318.554194846738	3789	3789
318.554196377468	4253	4253
318.554208233068	5140	5140
318.554210257385	5277	5277
318.554222992754	5230	5230
318.554224803221	4716	4716
318.554238100004	2965	2965
318.554240912026	2654	2654
318.554243135748	892	892
318.554259104104	701	701
318.554260577098	571	571
318.554262849965	622	622
318.554279473484	859	859
318.554281195793	979	979
318.554282686466	2988	2988
318.554299546054	3101	3101
318.55430095643	4608	4608
318.554313827246	4856	4856
318.554315706367	5097	5097
318.554327684172	5253	5253
318.554329853899	5126	5126
318.55434208603	3928	3928
318.554343847084	3286	3286
318.554358509933	1726	1726
318.554359817893	1545	1545
318.554361365583	454	454
318.554377815903	514	514
318.55437912339	481	481
318.55438089368	1178	1178
318.554397364468	2031	2031
318.554399343237	3478	3478
318.554412250009	3743	3743
318.554413869266	4840	4840
318.554425935745	5128	5128
318.554427566113	5173	5173
318.554439832583	5329	5329
318.554441801345	4685	4685
318.554454408461	3335	3335
318.554456348473	3070	3070
318.554458486377	972	972
318.554474891394	840	840
318.554477370773	624	624
318.554479012509	707	707
318.554496730103	881	881
318.554498318018	1025	1025
318.554499785196	3419	3419
318.554517693555	3623	3623
318.554519991093	3692	3692
318.554521679721	5128	5128
318.554538029839	5088	5088
318.554539986689	4663	4663
318.554552903455	4305	4305
318.55455679382	3722	3722
318.554559638464	2046	2046
318.554576134036	1752	1752
318.554580763069	962	962
318.554584502255	896	896
318.554586762295	456	456
318.554603283589	524	524
318.554604057115	680	680
318.554606252515	975	975
318.554621934106	2662	2662
318.554623723076	4200	4200
318.55463511931	4167	4167
318.554636137409	4965	4965
318.554650789558	5085	5085
318.554652785606	4961	4961
318.554653739981	4764	4764
318.5546755524	3230	3230
318.554677708593	2396	2396
318.554680063587	1862	1862
318.554691715165	698	698
318.554703199238	490	490
318.554705829511	653	653
318.554706928954	1131	1131
318.554720384533	2190	2190
318.554722728761	2481	2481
318.554724526267	3978	3978
318.554743333936	5357	5357
318.554745687102	5423	5423
318.554746790764	5491	5491
318.554763228425	4987	4987
318.554767480957	4268	4268
318.554769396472	3394	3394
318.554784537774	2669	2669
318.554785941715	2904	2904
318.554788148858	1832	1832
318.554804759197	683	683
318.554806485321	651	651
318.554807479741	653	653
318.554824903719	1073	1073
318.554826075588	2606	2606
318.554838538988	2869	2869
318.554840763945	4307	4307
318.554853066682	4403	4403
318.554856739485	4704	4704
318.554858214444	5004	5004
318.554875389671	4739	4739
318.554876536511	4668	4668
318.554877687802	3170	3170
318.554895317018	2922	2922
318.55489871134	2873	2873
318.554901248113	916	916
318.5549163764	550	550
318.554919054803	515	515
318.554922027963	1912	1912
318.554937332542	2066	2066
318.554939258338	2493	2493
318.554943174202	3979	3979
318.554958833509	5007	5007
318.554961066	5006	5006
318.554962669773	5157	5157
318.554978741823	4978	4978
318.554979830679	4605	4605
318.554992862152	3782	3782
318.554995035475	2160	2160
318.555007143205	1991	1991
318.555008978575	1637	1637
318.555010368921	471	471
318.555028394899	492	492
318.555029985033	1018	1018
318.555043980555	1804	1804
318.555047135437	2267	2267
318.555048375997	3097	3097
318.555063189716	4285	4285
318.555065037861	4288	4288
318.555067208032	5456	5456
318.555083153014	5439	5439
318.555084777299	4772	4772
318.555099159736	4438	4438
318.555100735089	4118	4118
318.555102819109	1654	1654
318.55511935686	1149	1149
318.555121437319	1085	1085
318.555123977278	623	623
318.555142633315	556	556
318.555146635026	676	676
318.555148350729	1113	1113
318.555160107565	2098	2098
318.555161664522	3790	3790
318.555175722396	4490	4490
318.55517799508	4819	4819
318.555179267018	5602	5602
318.555196813377	5246	5246
318.555198591079	5400	5400
318.555199346518	5141	5141
318.555217680818	2950	2950
318.555218910482	2566	2566
318.555220735024	738	738
318.555238033289	541	541
318.555239656052	693	693
318.555251870323	830	830
318.55525314595	1909	1909
318.555266673988	2456	2456
318.555268021396	2526	2526
318.555269711414	4444	4444
318.55529190075	5188	5188
318.555294597988	5181	5181
318.555296824707	5214	5214
318.555300762159	5147	5147
318.555316992544	3594	3594
318.555321029871	3905	3905
318.555323403208	1413	1413
318.555337433901	1654	1654
318.555339586538	961	961
318.555342569829	553	553
318.555356425751	636	636
318.555357886021	2050	2050
318.555370980362	2223	2223
318.5553719711	4285	4285
318.555384937549	4240	4240
318.555386683168	4559	4559
318.555398034636	5267	5267
318.555399870288	5327	5327
318.555412512539	5000	5000
318.555415154289	5114	5114
318.555426453401	3740	3740
318.555427878628	1976	1976
318.555440398146	1686	1686
318.555442169146	657	657
318.555454740552	487	487
318.555457643819	468	468
318.555460443427	1085	1085
318.555478244272	2594	2594
318.55548203187	2780	2780
318.555483481818	4660	4660
318.555495879957	4958	4958
318.555497643637	5192	5192
318.5555095831	6029	6029
318.555511144942	5431	5431
318.555525260536	5171	5171
318.555527857086	4817	4817
318.555529853759	2388	2388
318.555546164779	2258	2258
318.555547881792	1695	1695
318.555549886779	865	865
318.555567484972	445	445
318.555568717572	875	875
318.555581239802	1033	1033
318.555583260433	2400	2400
318.555594443091	2782	2782
318.555597210847	4307	4307
318.555609231323	4820	4820
318.555610834542	5367	5367
318.555612509414	5690	5690
318.555630622967	5411	5411
318.555632852166	4983	4983
318.555634394505	2637	2637
318.555652251619	2361	2361
318.555654399705	1991	1991
318.555656046122	513	513
318.555672511071	547	547
318.555674361806	479	479
318.55567643438	1966	1966
318.555694262743	2407	2407
318.555696264149	2892	2892
318.555699405273	4661	4661
318.555714787021	4904	4904
318.555717387359	5088	5088
318.555719017383	5378	5378
318.555735599342	5261	5261
318.5557370098	5164	5164
318.55575434048	2979	2979
318.555756830013	2476	2476
318.555758454915	2131	2131
318.555761047379	541	541
318.555779581811	431	431
318.555781610065	430	430
318.555784582771	911	911
318.555803076617	2444	2444
318.555804368306	2550	2550
318.55580580417	4177	4177
318.555819113007	4327	4327
318.555821006873	4251	4251
318.555832505298	5139	5139
318.555834356962	4926	4926
318.555846614256	4716	4716
318.555848020494	4428	4428
318.555861997694	2789	2789
318.555864299536	2441	2441
318.555865296603	1050	1050
318.555883036213	588	588
318.555884937189	528	528
318.555887342717	710	710
318.555903286622	1287	1287
318.555905384074	1412	1412
318.555907208864	2204	2204
318.555924332317	3619	3619
318.55592565377	4009	4009
318.555927529162	5302	5302
318.555946252261	5177	5177
318.55594759432	5372	5372
318.555963763317	3938	3938
318.555966395613	3642	3642
318.555968131028	3246	3246
318.555970199269	1172	1172
318.555987738902	913	913
318.555989083965	755	755
318.556005522555	796	796
318.556009188599	985	985
318.556010500876	1047	1047
318.556011948027	3161	3161
318.556029786226	3754	3754
318.556032560306	3734	3734
318.556034480354	5194	5194
318.556050776238	5448	5448
318.556052562667	5490	5490
318.55605491327	4369	4369
318.556072441515	4128	4128
318.556075008104	3618	3618
318.556076827888	1777	1777
318.556091670743	1461	1461
318.556094164799	1172	1172
318.556096054474	536	536
318.556112564784	595	595
318.55611502772	731	731
318.556117047635	2017	2017
318.556134619307	2688	2688
318.556136706206	2997	2997
318.556138142808	4180	4180
318.556155869541	5067	5067
318.556158303242	5260	5260
318.55616019156	4873	4873
318.5561765898	4178	4178
318.556179040207	4050	4050
318.556180812866	2995	2995
318.556197208552	1574	1574
318.556199168037	1259	1259
318.556200858354	823	823
318.556218905068	635	635
318.556221188383	712	712
318.556222461368	2302	2302
318.556239361449	2526	2526
318.55624161763	3002	3002
318.556243768944	4779	4779
318.556261066637	4837	4837
318.556263383684	4973	4973
318.556265251081	4964	4964
318.556280775992	4550	4550
318.556283790495	4594	4594
318.556285868772	2265	2265
318.556302539806	1851	1851
318.556305092691	1644	1644
318.556307275751	527	527
318.556324211186	505	505
318.556326175866	541	541
318.556328435767	2070	2070
318.556344932189	2515	2515
318.556346352431	2991	2991
318.55634821656	5216	5216
318.556365723139	5369	5369
318.556367573898	5409	5409
318.556383660233	4840	4840
318.55638711186	4810	4810
318.556389052591	4660	4660
318.556390700279	2322	2322
318.556408202239	2060	2060
318.55641011744	1792	1792
318.556412091158	519	519
318.556427684462	527	527
318.556429914558	555	555
318.556431879228	1961	1961
318.556449105614	2423	2423
318.55645210046	2931	2931
318.556454108064	5123	5123
318.556471814952	5188	5188
318.556473466612	5245	5245
318.556475774377	5076	5076
318.556491394498	4864	4864
318.556493461125	4941	4941
318.556495935893	3491	3491
318.556511947749	2462	2462
318.556514428622	2228	2228
318.556516090468	958	958
318.556533969396	512	512
318.556536205306	535	535
318.556538042417	1363	1363
318.556554037335	2006	2006
318.556556365932	2180	2180
318.556558284307	3902	3902
318.556575261584	4801	4801
318.556577447256	4923	4923
318.556579755767	5124	5124
318.556596551739	5082	5082
318.556598417998	4788	4788
318.556600635682	2947	2947
318.556617006356	2674	2674
318.556619332844	2305	2305
318.556621329771	653	653
318.556638938745	531	531
318.556640728359	485	485
318.556643231821	1239	1239
318.556659823244	1618	1618
318.556662058921	1877	1877
318.556663924785	3333	3333
318.556680821096	4455	4455
318.556683041635	4614	4614
318.556684668358	5394	5394
318.556701657809	5029	5029
318.556703685219	5058	5058
318.556706178153	4399	4399
318.556721487119	3069	3069
318.556723221137	1360	1360
318.556737095805	1100	1100
318.556739510106	945	945
318.556741918224	652	652
318.556757570978	736	736
318.556759875306	1016	1016
318.556762340299	1171	1171
318.556778199549	3168	3168
318.556780738982	3652	3652
318.556782378237	5163	5163
318.556799936774	5211	5211
318.55680227472	5244	5244
318.556804802579	4438	4438
318.556820098093	4383	4383
318.556822063515	4252	4252
318.556823844792	1857	1857
318.556841197873	1568	1568
318.556843827245	1212	1212
318.556846302389	504	504
318.556862562267	581	581
318.556864264487	715	715
318.556866432947	1284	1284
318.556883771957	2647	2647
318.556886401472	3006	3006
318.556887630056	4868	4868
318.556905111301	5089	5089
318.556907918595	5288	5288
318.556909834882	5054	5054
318.556925019149	4592	4592
318.556927329928	4541	4541
318.556929844792	2275	2275
318.556945908246	1959	1959
318.556948347855	1714	1714
318.556950108278	522	522
318.556968248875	547	547
318.55697018101	697	697
318.556972185897	1058	1058
318.556988658951	2602	2602
318.556991069483	2575	2575
318.556992909343	4705	4705
318.557009752883	5039	5039
318.557012094212	5111	5111
318.557013852202	4673	4673
318.557031022959	4615	4615
318.557033121883	4234	4234
318.55703482908	3953	3953
318.557051009433	2045	2045
318.557053044553	1702	1702
318.557055648299	514	514
318.557071878424	505	505
318.557073419199	518	518
318.557076024171	1681	1681
318.557094198684	1937	1937
318.557097003768	2397	2397
318.557099141359	4518	4518
318.557115140558	4706	4706
318.557117775584	4872	4872
318.557119585701	5147	5147
318.557136557017	5127	5127
318.557138340357	5281	5281
318.557140667523	3902	3902
318.557155749847	3134	3134
318.557157923863	2910	2910
318.557160523978	835	835
318.557177447041	627	627
318.557179451947	531	531
318.557182162651	1059	1059
318.557198660159	1404	1404
318.557202426126	1748	1748
318.557206777323	3735	3735
318.557218938947	4114	4114
318.557221623315	4364	4364
318.557223739627	5289	5289
318.557241194139	5291	5291
318.557243148272	5306	5306
318.557244883314	3833	3833
318.557261609105	3301	3301
318.55726389112	3124	3124
318.557265206037	941	941
318.557282423593	811	811
318.557285073962	762	762
318.557287683051	1292	1292
318.557303316247	1765	1765
318.557305479796	1758	1758
318.557307577153	3205	3205
318.55732441272	4952	4952
318.557326932761	4767	4767
318.557329382812	5573	5573
318.557345504969	6086	6086
318.557348000881	5908	5908
318.557350193436	4351	4351
318.557366558341	4176	4176
318.55736897675	4074	4074
318.55737089142	1495	1495
318.557388092999	1239	1239
318.557390058927	733	733
318.557393159278	812	812
318.557407826734	678	678
318.557409977884	2017	2017
318.557422612019	2233	2233
318.557424831788	2536	2536
318.557426154797	4863	4863
318.557444135384	5169	5169
318.557446926617	5466	5466
318.557449325338	5585	5585
318.557463568375	5347	5347
318.557465823277	4032	4032
318.557478150354	3671	3671
318.557480233398	3563	3563
318.557482687204	1062	1062
318.557500337509	919	919
318.557502397269	688	688
318.557504859003	844	844
318.557520828061	1091	1091
318.55752376089	1228	1228
318.55752529503	3277	3277
318.557540991126	3812	3812
318.557544016443	4083	4083
318.557544818124	6123	6123
318.557564327743	6284	6284
318.557566927982	6340	6340
318.557572506882	6225	6225
318.557573341668	4273	4273
318.557589385639	3950	3950
318.557591181206	3625	3625
318.557603639017	1551	1551
318.557605665984	590	590
318.557619005782	600	600
318.557620843903	609	609
318.557624556711	3006	3006
318.557641876857	3480	3480
318.557643731569	3830	3830
318.557645228375	5914	5914
318.557659510175	6064	6064
318.557662297943	6248	6248
318.557674944635	6368	6368
318.557680959036	7060	7060
318.557685576996	6650	6650
318.557687924728	4439	4439
318.557700899327	4005	4005
318.557703872637	1034	1034
318.557717496026	768	768
318.557721383706	733	733
318.557727407859	810	810
318.557729214525	1152	1152
318.557745809204	2392	2392
318.557748127164	2939	2939
318.557752630029	4683	4683
318.55776468124	5142	5142
318.557764881169	6352	6352
318.557779421955	6595	6595
318.557782644075	6631	6631
318.557784549878	5187	5187
318.55779962995	4833	4833
318.557800786088	2682	2682
318.557812885017	2411	2411
318.557814282665	706	706
318.557829577589	652	652
318.557829969241	925	925
318.557843131553	1090	1090
318.557843656394	2426	2426
318.557855989034	3706	3706
318.557861433291	4304	4304
318.557863196467	5682	5682
318.557878448132	6009	6009
318.557882288887	5691	5691
318.557884426536	5323	5323
318.557897475312	5264	5264
318.557899362783	3686	3686
318.557912730877	3392	3392
318.557914295909	3325	3325
318.557915571861	1041	1041
318.5579321639	931	931
318.557933708644	542	542
318.557946727981	662	662
318.557948054357	1887	1887
318.557961315642	2024	2024
318.557972690223	3868	3868
318.557974820853	3985	3985
318.557976631217	5375	5375
318.557988447002	5420	5420
318.557990150435	5516	5516
318.558003796455	5230	5230
318.558005039917	5267	5267
318.558007164898	3463	3463
318.558023671406	2614	2614
318.558025924702	1314	1314
318.558041597971	592	592
318.558046994851	531	531
318.5580516541	636	636
318.558054784286	863	863
318.558055757729	2179	2179
318.558072586297	3161	3161
318.558075559955	3013	3013
318.558080264625	5390	5390
318.558096300219	5792	5792
318.558097577504	5849	5849
318.558113380296	5900	5900
318.558114257519	5434	5434
318.558116687968	3818	3818
318.558127326634	3669	3669
318.558129099108	2363	2363
318.558142619406	1518	1518
318.558143655727	515	515
318.558156508182	435	435
318.558157249692	939	939
318.558171067556	1277	1277
318.558173165265	1505	1505
318.55817467271	3958	3958
318.558191142842	4203	4203
318.55819316765	5875	5875
318.558206651791	5972	5972
318.558207219758	5806	5806
318.558220011775	5816	5816
318.558221500045	5652	5652
318.558224146231	3787	3787
318.558240935792	2958	2958
318.558242329639	1127	1127
318.558256355715	992	992
318.558258541601	864	864
318.558260174511	765	765
318.558276281401	954	954
318.558278131452	1166	1166
318.558280886565	3754	3754
318.558298260361	4133	4133
318.55830070834	4506	4506
318.558302134261	5326	5326
318.558317421419	6145	6145
318.558319489884	6213	6213
318.558332571353	5297	5297
318.558335645048	4697	4697
318.558338048179	2596	2596
318.558352952878	2066	2066
318.558355138853	1720	1720
318.558357684164	490	490
318.558374546423	564	564
318.558378082267	713	713
318.558381068372	1399	1399
318.558397742143	2075	2075
318.558399649907	2602	2602
318.558402191745	5247	5247
318.558415243013	5528	5528
318.558417388647	6180	6180
318.558429772158	6142	6142
318.558431394076	5299	5299
318.558443508348	4953	4953
318.55844528863	2865	2865
318.558459184328	2469	2469
318.55846136549	2282	2282
318.558463086052	1429	1429
318.55848021315	508	508
318.558482508902	530	530
318.558484750006	1344	1344
318.558500515403	2579	2579
318.558503795781	2866	2866
318.558507737755	3237	3237
318.55852146873	5186	5186
318.558523629211	5667	5667
318.558524801568	5746	5746
318.558541982195	6263	6263
318.55854331426	5367	5367
318.558556056689	5320	5320
318.55855839279	4473	4473
318.558562581041	1141	1141
318.558579439653	844	844
318.558581318711	825	825
318.558582746651	848	848
318.55859798858	988	988
318.558599515443	2208	2208
318.558612428735	3062	3062
318.558613897708	4885	4885
318.558626134179	5105	5105
318.558627436336	6430	6430
318.558639799607	6871	6871
318.558642871178	6752	6752
318.558646290379	6395	6395
318.558661666204	5518	5518
318.558662522863	5399	5399
318.558664655133	2222	2222
318.55868283881	1873	1873
318.55868478173	1561	1561
318.558686968962	551	551
318.558704454017	616	616
318.558706170613	628	628
318.558709299882	2505	2505
318.558725148752	3077	3077
318.558728382729	3494	3494
318.558729756675	5852	5852
318.558746977577	6164	6164
318.558752009229	6249	6249
318.558755817633	6145	6145
318.558758453339	5395	5395
318.558773382233	5242	5242
318.558776896308	4725	4725
318.558777252929	4135	4135
318.558793840725	1502	1502
318.558795266213	504	504
318.558808308881	491	491
318.558809971731	498	498
318.558813411736	1961	1961
318.558828430055	2151	2151
318.558831329104	2620	2620
318.55884426274	4757	4757
318.558845461861	4927	4927
318.558847851289	6367	6367
318.558862179041	6230	6230
318.558865641911	5489	5489
318.558878031608	5238	5238
318.558879942647	3045	3045
318.558893139422	2919	2919
318.558894619912	2421	2421
318.558896421575	676	676
318.558913214462	613	613
318.558914832044	519	519
318.558927876481	1180	1180
318.558930113711	1335	1335
318.558932006485	3484	3484
318.55894669222	3776	3776
318.558949180985	5812	5812
318.558962271971	6112	6112
318.558964975706	6504	6504
318.558965927126	6323	6323
318.558983816714	5959	5959
318.558986195443	5750	5750
318.558987955406	3308	3308
318.559003544309	2743	2743
318.559006637139	1048	1048
318.559020533564	651	651
318.559024195226	642	642
318.559027956217	854	854
318.559032851898	3020	3020
318.559048818587	3857	3857
318.559051922667	4073	4073
318.559053700189	5345	5345
318.559069334613	6171	6171
318.559070775884	6257	6257
318.559072091725	6173	6173
318.559086087343	5951	5951
318.559088152486	4384	4384
318.559100967817	4084	4084
318.559102449386	1964	1964
318.559115690318	1901	1901
318.559116731987	1132	1132
318.559129990226	485	485
318.559132318681	496	496
318.559148330421	1847	1847
318.559150737737	2009	2009
318.559152223017	4234	4234
318.559165769743	4811	4811
318.559172301139	5570	5570
318.559175888811	6099	6099
318.559179742619	6507	6507
318.559192182273	6179	6179
318.559194638474	4750	4750
318.559205756769	4686	4686
318.559207141197	2224	2224
318.559221123776	1749	1749
318.559223325915	1475	1475
318.559224298597	796	796
318.559242937607	884	884
318.559244554972	1052	1052
318.55924655703	3963	3963
318.559263270384	4280	4280
318.559264828367	4616	4616
318.559279617756	7194	7194
318.559282298044	7036	7036
318.559284271097	7570	7570
318.559300037065	7361	7361
318.559301396025	7251	7251
318.559302972457	4566	4566
318.55932043026	3185	3185
318.559321895233	3372	3372
318.559323792604	775	775
318.559340786669	612	612
318.559345583197	551	551
318.559347954812	1565	1565
318.559363312715	2019	2019
318.559365505575	2374	2374
318.559366511027	4923	4923
318.559381668929	5290	5290
318.559382794643	5981	5981
318.559394940618	6847	6847
318.559396597942	6939	6939
318.559411884637	5377	5377
318.559414703213	5262	5262
318.559416716186	3777	3777
318.559430722468	3211	3211
318.559432983192	2216	2216
318.559444926807	1069	1069
318.559445961608	625	625
318.559459427516	726	726
318.559460023558	1551	1551
318.559472541731	2570	2570
318.559474100188	5268	5268
318.559487297858	5742	5742
318.559489350095	6105	6105
318.559490396737	8039	8039
318.559509823148	7578	7578
318.559514285462	6820	6820
318.559515264005	4363	4363
318.559528304093	4136	4136
318.55953093645	2904	2904
318.559542544387	1769	1769
318.559544031829	602	602
318.559557649367	616	616
318.559559319641	497	497
318.559560601895	910	910
318.559577613657	2436	2436
318.559579802512	4756	4756
318.559592475066	5227	5227
318.559594217691	5460	5460
318.55959626491	6778	6778
318.559612150346	6935	6935
318.559614599175	5915	5915
318.5596270042	5652	5652
318.559629236468	5496	5496
318.559630771523	2636	2636
318.559648324535	2089	2089
318.55964998845	1944	1944
318.559652687855	533	533
318.559668935863	594	594
318.55967114725	580	580
318.55967267202	2533	2533
318.559690929736	3134	3134
318.559692857769	3519	3519
318.559694244659	6656	6656
318.559711509132	6937	6937
318.559713660607	6936	6936
318.559714857114	6910	6910
318.55973427507	6485	6485
318.559735791943	6037	6037
318.55973755101	5425	5425
318.5597536272	2628	2628
318.559755193656	2383	2383
318.559757374727	586	586
318.559773888046	546	546
318.559776701733	563	563
318.55977846797	2133	2133
318.559795503645	2840	2840
318.559797688999	3224	3224
318.559799983435	6055	6055
318.559816239687	6437	6437
318.559818586178	6402	6402
318.559820619672	6782	6782
318.559837895902	6571	6571
318.559840456263	6223	6223
318.559841888344	3993	3993
318.55985906496	3406	3406
318.559860603777	3083	3083
318.559862360766	705	705
318.559879298972	562	562
318.559882273779	528	528
318.559883406433	1370	1370
318.559900440504	1651	1651
318.559903122431	2050	2050
318.559905278304	4400	4400
318.559921570093	4493	4493
318.559922812703	6267	6267
318.559935795382	6325	6325
318.559938249179	6451	6451
318.559939584488	5626	5626
318.559956178513	6019	6019
318.55995846937	5340	5340
318.55996008132	2904	2904
318.559977998236	1646	1646
318.559980405087	1236	1236
318.559982401584	951	951
318.559998489389	731	731
318.560000049599	861	861
318.560001839664	3548	3548
318.560019933642	4440	4440
318.560021778271	4478	4478
318.560023848419	6831	6831
318.560041169132	6985	6985
318.560043626124	6731	6731
318.560045875396	5948	5948
318.560061259609	5418	5418
318.560063583233	4886	4886
318.560079812383	1802	1802
318.560082314897	1512	1512
318.560084710268	1455	1455
318.560086533639	783	783
318.560104696376	613	613
318.560106217469	683	683
318.56010908967	2734	2734
318.56012404456	2987	2987
318.560125902289	5063	5063
318.560138650425	5046	5046
318.560142592263	5853	5853
318.560145336476	6243	6243
318.560160270165	6115	6115
318.560161567328	6113	6113
318.560163644707	4362	4362
318.560180639879	3169	3169
318.560182155929	2748	2748
318.560184859858	1228	1228
318.560201463549	615	615
318.560203183286	521	521
318.560215481196	849	849
318.560217539168	1119	1119
318.560219521932	3145	3145
318.5602365469	3407	3407
318.560238451328	4134	4134
318.560240462333	6414	6414
318.560256729935	6249	6249
318.560258980588	5909	5909
318.560271993199	5682	5682
318.560274414222	5406	5406
318.560276096005	2932	2932
318.560291538509	2269	2269
318.560293417466	863	863
318.560308617573	525	525
318.560310257906	540	540
318.560312878299	730	730
318.560325699005	1024	1024
318.560327612218	2997	2997
318.560342114159	3572	3572
318.560344481542	3993	3993
318.560346333254	6067	6067
318.560358618037	6090	6090
318.560360100198	5897	5897
318.560375149066	5789	5789
318.560378452287	5414	5414
318.560382927407	3414	3414
318.560402108053	1740	1740
318.560407780697	1937	1937
318.56041106482	1799	1799
318.560414371041	914	914
318.560418466927	1022	1022
318.560433951429	1358	1358
318.560434809505	1006	1006
318.560436280189	3117	3117
318.560452742183	3836	3836
318.560453998685	6121	6121
318.560466493293	6176	6176
318.560467998536	6247	6247
318.560480945147	6222	6222
318.560482368312	4867	4867
318.560494217302	4307	4307
318.560496219634	2338	2338
318.560509678092	2040	2040
318.560511436537	2133	2133
318.560513001704	494	494
318.560530697849	450	450
318.56053217843	571	571
318.56053374125	1892	1892
318.560551411299	2389	2389
318.560553387692	3026	3026
318.560555499559	3221	3221
318.560572719752	5723	5723
318.560574989814	5990	5990
318.560577135686	6277	6277
318.560593527725	5794	5794
318.56059523455	5812	5812
318.560597054937	3495	3495
318.560614459464	3500	3500
318.560616469173	3262	3262
318.560617890002	552	552
318.560634994397	540	540
318.560637558177	593	593
318.560639411421	1903	1903
318.560656553578	2436	2436
318.560659858981	2672	2672
318.560661591719	5566	5566
318.560678036571	5671	5671
318.560680415119	5987	5987
318.560681030988	6504	6504
318.560699148797	6105	6105
318.560702466651	5876	5876
318.560704715018	4006	4006
318.560720914461	3494	3494
318.560722559313	3052	3052
318.560724767008	990	990
318.560739605911	841	841
318.560741049167	820	820
318.560754602749	777	777
318.560756665418	894	894
318.560758557099	3523	3523
318.56077589412	3722	3722
318.560778550937	3949	3949
318.560780489912	5581	5581
318.560795908735	5439	5439
318.560797672189	4847	4847
318.560810818932	4379	4379
318.560813113095	4268	4268
318.560815180008	2273	2273
318.560832445754	1677	1677
318.560835639439	1838	1838
318.560840166051	606	606
318.560851542785	535	535
318.560854015639	505	505
318.56085566118	903	903
318.560873012736	2005	2005
318.560875083424	2877	2877
318.560876870975	4750	4750
318.56089547478	4995	4995
318.560898951655	5054	5054
318.560901652612	5132	5132
318.560914983365	4970	4970
318.560915532465	3616	3616
318.560929173844	3118	3118
318.560931567925	2820	2820
318.560933903306	963	963
318.560951145296	673	673
318.560953227292	828	828
318.560954498593	1125	1125
318.560971741133	1598	1598
318.560974131841	1675	1675
318.560975514616	4114	4114
318.560992690861	4127	4127
318.560994951754	4021	4021
318.560996722974	5429	5429
318.561014226627	5600	5600
318.561016124565	6025	6025
318.561018038665	5009	5009
318.56103425906	4440	4440
318.56103667945	4274	4274
318.561038486983	1997	1997
318.561055588657	1428	1428
318.561057825091	1054	1054
318.561060545738	750	750
318.561079457437	1281	1281
318.561083443338	1512	1512
318.561085467261	1819	1819
318.561086937474	4315	4315
318.561105045263	4166	4166
318.561107218079	4541	4541
318.56111011306	5538	5538
318.561126430828	5316	5316
318.561133049016	5435	5435
318.561134784508	5364	5364
318.561135493585	4082	4082
318.561152785403	3100	3100
318.561154696894	1360	1360
318.56116685042	1157	1157
318.561168251647	670	670
318.561181936009	762	762
318.561183703772	1039	1039
318.561185588465	2849	2849
318.561201087496	2459	2459
318.561203853733	3210	3210
318.561206684214	3978	3978
318.561223978166	5031	5031
318.561226064062	5459	5459
318.561227837941	5237	5237
318.561244511791	5059	5059
318.561245670734	4537	4537
318.561258591168	3340	3340
318.561260662029	2677	2677
318.561262421157	995	995
318.561280353966	864	864
318.561282568722	840	840
318.561284256024	1385	1385
318.561299784623	1368	1368
318.561301880019	2652	2652
318.561314547404	3623	3623
318.561316430736	3853	3853
318.561318640733	5273	5273
318.561334215886	6081	6081
318.561336796923	6208	6208
318.561349328466	5660	5660
318.561351156927	5651	5651
318.561353425142	3654	3654
318.561369872717	3492	3492
318.56137223248	3114	3114
318.561373995877	988	988
318.561392537846	1192	1192
318.561394522274	893	893
318.561397016604	1615	1615
318.561411332903	1570	1570
318.561414609794	1805	1805
318.561416050573	4389	4389
318.561433553181	5298	5298
318.561436309302	5247	5247
318.561438188609	6067	6067
318.561453806819	6440	6440
318.561455689898	6024	6024
318.561468769466	5689	5689
318.561470920934	4912	4912
318.56147295572	2152	2152
318.561488911279	2201	2201
318.561491824453	1889	1889
318.561493869018	1269	1269
318.561509865118	1102	1102
318.561512527185	1118	1118
318.561514400763	3152	3152
318.561531148856	3705	3705
318.561533567844	3786	3786
318.561534333612	5985	5985
318.561553724711	6197	6197
318.561555908469	6217	6217
318.561557891165	5220	5220
318.561573293174	4752	4752
318.561575684186	4604	4604
318.561578173517	2421	2421
318.561594407542	2017	2017
318.561596914171	1199	1199
318.561598969558	1192	1192
318.561615512358	1294	1294
318.561617709747	1530	1530
318.56162065823	3480	3480
318.561637700889	3472	3472
318.561640419239	4034	4034
318.561642432175	5726	5726
318.561658108339	5715	5715
318.561660325135	5928	5928
318.561662617502	5370	5370
318.561679022412	5254	5254
318.561680924485	5068	5068
318.561683189384	3187	3187
318.561699779867	2435	2435
318.561702765953	2472	2472
318.561704833241	992	992
318.56172026326	1177	1177
318.561722714693	1093	1093
318.56172456569	2319	2319
318.561741444373	2926	2926
318.561743917618	2767	2767
318.561745607495	4476	4476
318.561763432179	5016	5016
318.561765531314	5040	5040
318.561767269651	5236	5236
318.561783764025	4691	4691
318.561786300189	4453	4453
318.561788206726	2960	2960
318.56180431464	3043	3043
318.5618066149	2839	2839
318.561808449027	1164	1164
318.56182483411	1029	1029
318.561826877671	1360	1360
318.561839384552	1265	1265
318.561841722426	1257	1257
318.561843972047	2862	2862
318.56186099453	3329	3329
318.561862728685	3712	3712
318.561866163362	4320	4320
318.561882326959	5210	5210
318.561885269658	5114	5114
318.561888010442	4882	4882
318.561901954447	3661	3661
318.56190342229	2607	2607
318.561917266961	1750	1750
318.561918475617	1824	1824
318.561921598009	965	965
318.561937950434	1012	1012
318.561939417046	981	981
318.561941824974	1639	1639
318.561958259234	2140	2140
318.561960279533	2633	2633
318.561962215979	3395	3395
318.561979774766	4687	4687
318.561981605333	4767	4767
318.561984079476	4932	4932
318.562001029637	4842	4842
318.5620032285	4529	4529
318.562005829927	4086	4086
318.562021377535	2480	2480
318.562023619052	2498	2498
318.56202597081	1212	1212
318.56204230825	975	975
318.562044964853	988	988
318.562046279592	1695	1695
318.562064048571	1863	1863
318.562066876957	1847	1847
318.562068767046	3403	3403
318.562084602112	3736	3736
318.562087295815	3475	3475
318.562089088748	4282	4282
318.56210555738	4415	4415
318.562108267483	4471	4471
318.562109855776	3224	3224
318.562126171303	2897	2897
318.562128977957	2963	2963
318.562131185772	1994	1994
318.562147539712	1293	1293
318.562153180366	962	962
318.562159125944	964	964
318.562163994623	1151	1151
318.562165982144	2733	2733
318.562181873769	3163	3163
318.562185652291	3503	3503
318.562185622817	5777	5777
318.562202244509	6130	6130
318.562204136885	6500	6500
318.562218619014	7335	7335
318.56222002719	7528	7528
318.562222449565	7530	7530
318.562236155145	7002	7002
318.562238469747	6161	6161
318.562252953259	3783	3783
318.56225502397	3188	3188
318.562256462467	1946	1946
318.562272801058	2285	2285
318.562274781684	3028	3028
318.562276858391	6276	6276
318.562295059052	6173	6173
318.562297236382	8423	8423
318.562298822683	9795	9795
318.562314331515	13841	13841
318.562316858787	16317	16317
318.562329807756	17906	17906
318.562331848044	18511	18511
318.562334054692	14677	14677
318.562350311619	12534	12534
318.562352088277	9958	9958
318.56235394753	3651	3651
318.562371167547	3082	3082
318.562373194075	3594	3594
318.562375405483	8590	8590
318.562394033733	8178	8178
318.562396045174	8070	8070
318.562398148572	17942	17942
318.562413107281	20207	20207
318.562415368635	22236	22236
318.562417591395	20813	20813
318.562435414159	19876	19876
318.562438949057	20240	20240
318.562440352947	13397	13397
318.562455067249	11080	11080
318.562458386732	7421	7421
318.562459663035	3600	3600
318.562476409218	3665	3665
318.562479045647	3489	3489
318.562480828153	7665	7665
318.562497704568	8732	8732
318.56250010339	8466	8466
318.562501880587	14671	14671
318.562518862978	16442	16442
318.562523488533	18673	18673
318.562528326044	20484	20484
318.562531169548	15128	15128
318.562546733545	14275	14275
318.562548424362	14198	14198
318.562550482804	6682	6682
318.562565945347	5883	5883
318.562568174255	2457	2457
318.562581589418	2323	2323
318.562583869606	2352	2352
318.562600081647	6093	6093
318.562602276245	5949	5949
318.5626044308	5914	5914
318.562606077694	7573	7573
318.562623251179	8763	8763
318.562625588888	9314	9314
318.562627610233	10331	10331
318.562644754652	10665	10665
318.562647104292	9747	9747
318.562649268367	7026	7026
318.562665226539	5512	5512
318.562667496238	4103	4103
318.562669287136	1510	1510
318.562686802954	1281	1281
318.562689205285	1347	1347
318.562690924255	2997	2997
318.562706860611	3394	3394
318.562709439663	4142	4142
318.562711100455	6550	6550
318.562728085573	6792	6792
318.562730922141	7137	7137
318.562733187208	6893	6893
318.562748595572	6326	6326
318.562750904986	5824	5824
318.562753453008	5845	5845
318.562772617915	4040	4040
318.562774864999	2789	2789
318.562779886075	2580	2580
318.562783174275	1990	1990
318.562802033799	1728	1728
318.5628056966	2169	2169
318.562817058966	3928	3928
318.562819127171	4113	4113
318.562831069228	5823	5823
318.562832364085	6000	6000
318.562834243149	7004	7004
318.562845755018	7121	7121
318.562848462612	6501	6501
318.562861057768	6311	6311
318.562863627936	5693	5693
318.562865322491	3907	3907
318.562882449493	2728	2728
318.562888034104	1781	1781
318.562890389584	1211	1211
318.562905038667	1211	1211
318.562906383862	1305	1305
318.562907215241	3212	3212
318.56292358996	3589	3589
318.562926838412	4258	4258
318.562927813899	5224	5224
318.562945822146	7309	7309
318.562947375258	7272	7272
318.562950179798	7872	7872
318.56296673658	7173	7173
318.562969388134	6895	6895
318.562971496662	3991	3991
318.562987802197	3558	3558
318.562989705372	3329	3329
318.562991140372	1374	1374
318.56300855533	1029	1029
318.563010519899	989	989
318.563012249619	2617	2617
318.563028210458	3025	3025
318.563031298475	3390	3390
318.563032932243	6220	6220
318.563051470419	6391	6391
318.563053010149	6745	6745
318.563054514616	7010	7010
318.563071956062	7468	7468
318.563074004806	7180	7180
318.563075979729	4756	4756
318.563092949073	4073	4073
318.563095847845	3722	3722
318.563097590883	1512	1512
318.563113102692	1364	1364
318.563115830024	1201	1201
318.563117134977	1397	1397
318.563133609414	2293	2293
318.563135977915	2847	2847
318.563148711341	5900	5900
318.563150570204	6191	6191
318.563153154011	8951	8951
318.563169086163	9287	9287
318.563171176748	9357	9357
318.563173420364	7500	7500
318.563191114309	7198	7198
318.563193593159	7054	7054
318.563196379596	2817	2817
318.563216119234	1957	1957
318.563219971924	1339	1339
318.563222588015	1226	1226
318.563226757183	1486	1486
318.563239494323	1522	1522
318.563242203685	2159	2159
318.563257622407	5359	5359
318.563259783659	5556	5556
318.563263771789	7736	7736
318.563265727274	10923	10923
318.563282990888	11455	11455
318.563286976992	13402	13402
318.563291108065	15689	15689
318.563295398853	17508	17508
318.563310710996	15731	15731
318.563312672132	16207	16207
318.563313196064	11829	11829
318.56332861086	7247	7247
318.56333137234	5235	5235
318.563346700922	2382	2382
318.563348837583	2265	2265
318.563351440763	4170	4170
318.563364593034	5469	5469
318.563366639917	16482	16482
318.56337922824	16360	16360
318.563381088925	17769	17769
318.563393167663	20606	20606
318.563395154151	24436	24436
318.563406856641	23637	23637
318.563410090032	26046	26046
318.563411352701	22041	22041
318.563428268088	16795	16795
318.563430331152	16090	16090
318.563433557671	5116	5116
318.563451221206	5392	5392
318.563454658187	4015	4015
318.563458845666	3346	3346
318.563459631021	8348	8348
318.563478323154	9103	9103
318.563479471544	8384	8384
318.563481916183	18304	18304
318.563497776827	22653	22653
318.56349840019	27623	27623
318.563511151767	27284	27284
318.56351438302	26985	26985
318.563518818386	20646	20646
318.563535363282	17833	17833
318.563536451344	18840	18840
318.56353919205	12620	12620
318.563553233367	8549	8549
318.563554769931	7118	7118
318.563567473623	2764	2764
318.563568865148	2730	2730
318.563581305021	2817	2817
318.563582499225	9821	9821
318.563595332101	11316	11316
318.56359745528	16629	16629
318.563609543898	17803	17803
318.563610825098	22900	22900
318.563625668447	23442	23442
318.563628437775	22354	22354
318.563631473568	17748	17748
318.563645459612	17634	17634
318.563647845573	17591	17591
318.563650017099	7151	7151
318.563666532975	6211	6211
318.563667708818	3960	3960
318.563679278837	2168	2168
318.563682170774	5549	5549
318.563694746154	6584	6584
318.563697006991	5188	5188
318.563698317912	10999	10999
318.563713290619	11109	11109
318.563715638569	17595	17595
318.563729347658	18226	18226
318.563731150659	19446	19446
318.563733359784	20087	20087
318.563749092805	18928	18928
318.563750959457	12127	12127
318.563765380608	11010	11010
318.563767297909	10701	10701
318.563768961333	6048	6048
318.563785063325	2059	2059
318.563787122047	2249	2249
318.56379941433	2470	2470
318.563802270483	3026	3026
318.563803939193	10708	10708
318.563818915179	10960	10960
318.563821336301	14626	14626
318.563833595437	18401	18401
318.563836369988	18289	18289
318.563838514905	18044	18044
318.563857875872	17385	17385
318.563859646231	15247	15247
318.56386251242	10131	10131
318.563876010218	7023	7023
318.563887484465	4608	4608
318.563889508803	3311	3311
318.563891536677	2330	2330
318.563909274821	3411	3411
318.563911608083	3553	3553
318.563913991822	3643	3643
318.563915988366	8928	8928
318.563932291312	9225	9225
318.563934413143	11055	11055
318.563936563636	18341	18341
318.563954603423	18278	18278
318.563956457709	18638	18638
318.563958085314	17087	17087
318.563973179501	16852	16852
[truncated: 2,288 more rows]
