# Supplementary material for: Direct observation of a few-photon phase shift induced by a single quantum emitter in a waveguide
Source: Nat Commun. 2024 Aug 31;15:7583. doi: 10.1038/s41467-024-51805-9 (PMC11365957; doi:10.1038/s41467-024-51805-9)
Supplement: Supplementary file 3 — Source Data [file 41467_2024_51805_MOESM3_ESM.zip › Data_file/Figure 3/data_3a_1.csv]

Frequency	Phase
-2.94095508259149	0.280111559528149
-2.83243436935096	0.242890754332366
-2.73084407679222	0.163012364965792
-2.62234032238782	0.314517720898283
-2.51056792678925	0.322438550062209
-2.40190375406088	0.293614998494495
-2.29334142643553	0.335544527527587
-2.18831012308671	0.339607222873994
-2.08024763072787	0.264766727797693
-1.96766721434302	0.295375223814973
-1.86247113977176	0.361101273972989
-1.75426665164311	0.34135172051221
-1.64579800475737	0.377183705802115
-1.53766248202034	0.386194520840716
-1.42921725342946	0.405550491423023
-1.32030818248383	0.397751550868974
-1.20852323841633	0.367211199160954
-1.10337315517315	0.403881845371885
-0.99818057317522	0.406644434095457
-0.889844474342014	0.504272157696955
-0.781092733531083	0.378460765359801
-0.673150229728223	0.313571905209714
-0.558251225767223	0.411387819225442
-0.45308004849973	0.251628889018284
-0.344117737951153	0.19727065052884
-0.232099163680475	0.173422371681131
-0.130330892217232	0.100661541200983
-0.0181955127925602	-0.0790193133821778
0.0939157889535938	-0.204577251536059
0.195589325174963	-0.236584769109139
0.303763762518641	-0.204742917217613
0.419089166244915	-0.314338273980919
0.527008743277959	-0.558696374990456
0.639748384104435	-0.594377741256155
0.747644703766339	-0.511521666575385
0.852645803023491	-0.634276486413578
0.959785748351563	-0.597288193914736
1.06644037968975	-0.45928426126325
1.17514048746328	-0.548719304812342
1.28326585182661	-0.595096138116619
1.39212699854055	-0.57585041566701
1.49680392688536	-0.569379142518605
1.60179563367704	-0.545244143432999
1.71093391894486	-0.587075388353218
1.81582033080643	-0.487094157527462
1.92026851583363	-0.532437954596142
2.02875612090905	-0.475847992166434
2.13803495135947	-0.440705640851007
2.24281683743923	-0.473319040307413
2.35105379458558	-0.439029778977742
2.46135411377848	-0.406887421073872
2.5674014469689	-0.391498628947366
2.67545682446438	-0.451128232533292
2.78159580737905	-0.398773763512286
2.88627587774384	-0.3458602717668
3.00192969574367	-0.308913832581698
3.11366007643868	-0.276872265278845
3.21924964872436	-0.247985132407531
3.32021115893779	-0.278324223049117
3.42879382650265	-0.282463645928501
3.54050429682387	-0.2578179279041
3.65249745662935	-0.314109931159684
3.75729575078934	-0.134265713329623
3.86570890064944	-0.201742157469069
3.97415756809663	-0.259878272394474
4.08325807244294	-0.212293521899829
4.19203421067662	-0.233379080268737
4.29642752190942	-0.180430084109625
4.40514277879514	-0.210310539692241
4.51044546189108	-0.167332732777104
4.61818764220992	-0.240635861249813
4.72676308878475	-0.189783927715851
4.83274839977979	-0.183579570725719
