# Supplementary material for: Direct observation of a few-photon phase shift induced by a single quantum emitter in a waveguide
Source: Nat Commun. 2024 Aug 31;15:7583. doi: 10.1038/s41467-024-51805-9 (PMC11365957; doi:10.1038/s41467-024-51805-9)
Supplement: Supplementary file 3 — Source Data [file 41467_2024_51805_MOESM3_ESM.zip › Data_file/Figure 3/data_3a_2.csv]

Frequency	Phase
-2.9377407656864	0.175125201099812
-2.83575618409601	0.197078832546106
-2.7309721140921	0.163950389514751
-2.6153614470684	0.235765101500105
-2.50347359896183	0.229806759683521
-2.39871324818184	0.215333066843129
-2.29342680849074	0.197138919013141
-2.18474754474416	0.200545067654192
-2.07970651349685	0.246553245818892
-1.97155570647398	0.228258307809155
-1.85934594999368	0.194395182886607
-1.75799899905202	0.238593376640463
-1.64910283161932	0.246042970660987
-1.5419603399903	0.316930522297483
-1.42866778624126	0.201154523225239
-1.31417534556819	0.185214286914486
-1.2059487043655	0.223895889069464
-1.09723517415547	0.131825187067391
-0.98819516524715	0.240869687104921
-0.879823859191917	0.197847575923681
-0.771898036772442	0.104258693330092
-0.658969110487548	0.156345906309691
-0.557206020188248	0.135087224905457
-0.45247065726359	0.150722252155591
-0.341088298013134	0.0569797521631492
-0.235444578335106	0.0101901701467803
-0.126918007323426	0.120596838868933
-0.0182324549325739	0.00118064105856502
0.0903598769229876	-0.0596634600504414
0.201742088835302	0.038870847685783
0.31081708697114	-0.0321537633626968
0.422858221201053	-0.0951044701533439
0.530624001145255	-0.135957445042707
0.632191598286893	-0.127320037992088
0.736427643618056	-0.101830584166698
0.83846661583378	-0.127138423127095
0.947847851351738	-0.132397727001305
1.06291970154073	-0.121006460537589
1.1704951316335	-0.0787732105597461
1.2800947459243	-0.146546607342277
1.39143606263472	-0.257395390098297
1.49285439714389	-0.195230799272395
1.59484240735877	-0.165363579575522
1.70672008310815	-0.0728265956955903
1.81568774012133	-0.137343567782595
1.92001507746111	-0.24259020713845
2.02880866793178	-0.0775144714107397
2.13755524758765	-0.197751908347255
2.24273148818268	-0.258945217065582
2.3510512498194	-0.294066876212341
2.46310918525863	-0.223953147703387
2.57190178108315	-0.170510436085875
2.67979427461454	-0.200373416312262
2.78827856355859	-0.202216430023511
2.89272919200015	-0.209023629694505
2.99868843448961	-0.241259304281962
3.10065251163563	-0.241219860064529
3.20858180269737	-0.24625371886496
3.31925828037241	-0.0793918237497602
3.42942764119583	-0.105537204564741
3.53786491364074	-0.146760298452374
3.64592711467706	-0.198973436432417
3.75488370734614	-0.109419787388776
3.85981376125413	-0.211300231480363
3.96799824589946	-0.255119452088676
4.07613165968881	-0.166027322590841
4.18537814288014	-0.135584968180863
4.2965730207686	-0.199164790675648
4.40907328781917	-0.211008878797653
4.51555558730546	-0.232716677689392
4.62243740882853	-0.172129687993371
4.72683483654804	-0.192480772817301
4.83212050430551	-0.187226483252506
