# Supplementary material for: Direct observation of a few-photon phase shift induced by a single quantum emitter in a waveguide
Source: Nat Commun. 2024 Aug 31;15:7583. doi: 10.1038/s41467-024-51805-9 (PMC11365957; doi:10.1038/s41467-024-51805-9)
Supplement: Supplementary file 3 — Source Data [file 41467_2024_51805_MOESM3_ESM.zip › Data_file/Figure 3/data_3a_3.csv]

Frequency	Phase
-2.9375052923922	0.120914641278536
-2.83243367324646	0.195386513352833
-2.72037005295376	0.196590538927397
-2.61210290956457	0.197805859021036
-2.50739695395738	0.248536317996185
-2.40169118872133	0.0932519874464907
-2.29393646203677	0.118491519702522
-2.18175382418737	0.0810613541395945
-2.07657315372787	0.0971978519141893
-1.96844309500763	0.0676501604440331
-1.85592701644852	0.0812474715877038
-1.74803418413036	0.0571436100991311
-1.64261778594552	0.247876016635319
-1.53380353874697	0.175744649129261
-1.42572951661011	0.0988539018568674
-1.31659677988525	0.207409429708107
-1.20838913359309	0.137289466168369
-1.10002892297531	0.0406444694146541
-0.991745403110842	0.0490147728584293
-0.879862794091666	0.0475029136489051
-0.771262280819671	0.0981744134640938
-0.66612434927835	0.0683748777696395
-0.557055030823237	0.156193402631219
-0.449248953044632	0.101962828971143
-0.340349434010265	0.0677980455827049
-0.231550677837064	-0.0381557673823787
-0.123561384340307	0.0298250214909958
-0.0191032801933642	0.0632912392262272
0.0904119541348638	0.00370527639059265
0.198896888877001	-0.0795930501129024
0.3067972037786	0.0154581364801833
0.41484455145904	-0.00334403964337332
0.52382753851701	0.0124235063723312
0.63617535436036	-0.00898958900084829
0.737149202324175	-0.131864891476643
0.835491526787549	-0.105325867144485
0.947655168248487	-0.0848949461322688
1.0628162733485	-0.0785548211748304
1.17142575816045	-0.0683577740871267
1.27657287582563	-0.161260138365109
1.38477844716247	-0.166684179733053
1.49367979240536	-0.101569187370667
1.58175220910719	-0.127151990877658
1.64061488554692	-0.215650135372677
1.71010910860217	-0.203503772444249
1.81251705395083	-0.165287364941543
1.91765491955378	-0.0652849397636551
2.02191173944924	-0.15683725439176
2.13435831743594	-0.128312614329738
2.24283505495917	-0.210208992294133
2.3541586357271	-0.344307274227582
2.46241123015692	-0.133429510668568
2.56506317843899	-0.0848663817236042
2.66897050436113	-0.156091441390355
2.7782464400036	-0.162085795148124
2.88924467041509	-0.195250283234277
2.99795874507139	-0.324655023752119
3.10373926815713	-0.0926225537152848
3.21142357761231	-0.136148462830285
3.32662593665303	-0.236913002373101
3.43600630843524	-0.110086364686818
3.53774756256256	-0.10555766480542
3.64876355068757	-0.109164081689436
3.76042142976188	-0.102609701305676
3.86534516660389	-0.103209106371582
3.97188203116796	-0.219050826524319
4.08256724601755	-0.159144855309992
4.19220857712501	-0.112593972945592
4.29635108143769	-0.193399689518917
4.40521291430853	-0.108127210718696
4.51038186757726	-0.106357623232355
4.61849243230175	-0.176141279099018
4.73037440518622	-0.161304138707588
4.83491976796016	-0.119850416942028
