# Supplementary material for: Direct observation of a few-photon phase shift induced by a single quantum emitter in a waveguide
Source: Nat Commun. 2024 Aug 31;15:7583. doi: 10.1038/s41467-024-51805-9 (PMC11365957; doi:10.1038/s41467-024-51805-9)
Supplement: Supplementary file 3 — Source Data [file 41467_2024_51805_MOESM3_ESM.zip › Data_file/Figure 3/data_3a_4.csv]

Frequency	Phase
-2.93783590781347	0.0856032161311417
-2.83245641266036	0.13415639396991
-2.72431352784794	0.100385585360396
-2.61561475578107	0.131905323468214
-2.5068934260287	0.171138196533572
-2.39850429330888	0.139855842803635
-2.29011482606553	0.100544173206401
-2.18159608199473	0.127591949602975
-2.06934325548333	0.154062345611333
-1.96431360047997	0.064056704366028
-1.86279473298443	0.193259353987078
-1.78276129538632	0.0715270562120753
-1.72311825754265	0.124790752253956
-1.63537834408886	0.103101424001221
-1.53047105949442	0.0943688513327938
-1.45326423479561	0.240041329292189
-1.39376778089515	0.0628217063947831
-1.30992045025211	0.0205075526489988
-1.20532850156793	0.0448560546945238
-1.09970628024145	0.173442458663276
-0.992104019145488	-0.0189524341412666
-0.88000774230865	0.0197441884944691
-0.771220650916591	-0.0250655877168465
-0.665604762970149	0.14719705078239
-0.557436228701833	0.0917076444737556
-0.441992373465625	0.0848821991018269
-0.333754543261209	-0.00932245814962857
-0.232145534381531	0.0446006319222598
-0.12697004326698	0.0587492948046981
-0.0192659493461787	0.0142099743748169
0.0901442555675505	0.00618110377349573
0.194370322775497	0.004130464197102
0.299296086653824	0.0410287621957618
0.418893570200665	0.0314051314494374
0.5275642941899	0.0300042507166136
0.63225214067755	0.0999655818831914
0.737655616534296	-0.0820158550550124
0.84249439224662	0.0697579373742134
0.95156506022134	-0.108880322785595
1.0244738929134	0.0689421781304002
1.07979577085074	-0.204801837176548
1.16850668494975	-0.0307834491161066
1.27985939626454	-0.0340535619994667
1.38153435305979	-0.0793162067869622
1.48655036348258	-0.00855393999504278
1.59484518217026	-0.101333395280964
1.69619110532606	-0.097421652697769
1.8048701116288	-0.132987939121247
1.91655972774809	-0.0136617056667526
2.02868917561885	-0.0136131676076961
2.13736555427771	-0.0712735539332581
2.24186657321637	0.0244202572838796
2.34709405201441	-0.155656053665123
2.45589507766111	-0.0856647938118345
2.55654378428174	0.00355064157189483
2.66928977701921	-0.126858064792817
2.78871398715977	-0.11478009497477
2.89009188547764	-0.16598978274059
2.99390028293258	-0.1030049054154
3.10616050949078	-0.0286615725994893
3.21895697998001	-0.102338262552782
3.32387382649016	-0.140643373010402
3.428906720261	-0.103636021435655
3.53402908085512	0.00646809160023259
3.6419179730717	-0.134604344945697
3.75779926030076	-0.14741390194137
3.86259530806568	-0.169592152290843
3.9680069092344	-0.100304652586914
4.07598475287499	-0.135949627942476
4.1815647249325	-0.090691056375809
4.29053423020944	-0.0693433083092745
4.39807593686395	-0.160563545143834
4.50647965446818	-0.0497077364989647
4.61182965504916	-0.0464603274842537
4.72280087437751	-0.114599189956956
4.83595628218039	-0.0910119563703145
