# Supplementary material for: Direct observation of a few-photon phase shift induced by a single quantum emitter in a waveguide
Source: Nat Commun. 2024 Aug 31;15:7583. doi: 10.1038/s41467-024-51805-9 (PMC11365957; doi:10.1038/s41467-024-51805-9)
Supplement: Supplementary file 3 — Source Data [file 41467_2024_51805_MOESM3_ESM.zip › Data_file/Figure 3/data_3b.csv]

Power	PhiMax	StdDev
0.001	0.53921216396713	0.0978507304781255
0.0535789473684211	0.40188763069579	0.0422994521473004
0.106157894736842	0.310368406521288	0.0557338297168789
0.158736842105263	0.243973942807393	0.0492865806241499
0.211315789473684	0.210218577617544	0.0613194895647093
0.263894736842105	0.180199074827386	0.0454671031469767
0.316473684210526	0.152310545730995	0.0514499416220149
0.369052631578947	0.166206444814209	0.052102424609279
0.421631578947368	0.159470845000284	0.0922216540273712
0.474210526315789	0.133880866950822	0.0454480613068908
0.52678947368421	0.139348475018243	0.0538969059694763
0.579368421052632	0.118096716272963	0.0571688716608883
0.631947368421053	0.105168869511044	0.0427395745348157
0.684526315789474	0.107538053216598	0.0567446356636754
